# Supplementary material for: A Cancer-Related microRNA Signature Shows Biomarker Utility in Multiple Myeloma
Source: Int J Mol Sci. 2021 Dec 5;22(23):13144. doi: 10.3390/ijms222313144 (PMC8658678; doi:10.3390/ijms222313144)
Supplement: Supplementary file 1 [file ijms-22-13144-s001.zip]

Archive with 1 entries (1 files):
- ijms-1431146-supplementary.pdf
